# Supplementary material for: Genome-Wide Identification and Functional Evolution of NLR Gene Family in Capsicum annuum
Source: Curr Issues Mol Biol. 2025 Oct 21;47(10):867. doi: 10.3390/cimb47100867 (PMC12562843; doi:10.3390/cimb47100867)
Supplement: Supplementary file 1 [file cimb-47-00867-s001.zip]

Archive with 2 entries (2 files):
- cimb-3872540-supplementary.pdf
- Supplementary Figures.pdf
